# Supplementary material for: Therapeutic Effects of Vitamins in Endometriosis Patients: A Systematic Review of Randomized Controlled Trials
Source: Int J Mol Sci. 2026 Feb 2;27(3):1476. doi: 10.3390/ijms27031476 (PMC12898241; doi:10.3390/ijms27031476)
Supplement: Supplementary file 1 [file ijms-27-01476-s001.zip]

Archive with 1 entries (1 files):
- ijms-4114529-supplementary.pdf
